# Supplementary material for: Evolution of Mutational Robustness in the Yeast Genome: A Link to Essential Genes and Meiotic Recombination Hotspots
Source: PLoS Genet. 2009 Jun 26;5(6):e1000533. doi: 10.1371/journal.pgen.1000533 (PMC2694357; doi:10.1371/journal.pgen.1000533)
Supplement: Protocol S1 — S. digitalis simulation. Matlab source code. Version 1.79 (2005–2009), Philipp J. Keller, EMBL Heidelberg. (0.05 MB ZIP) [file pgen.1000533.s002.zip]

Archive with 1 entries (1 files):
- evolve.m
